# Supplementary material for: The effect of molecular assembly between collectors and inhibitors on the flotation of pyrite and talc
Source: R Soc Open Sci. 2019 Oct 9;6(10):191133. doi: 10.1098/rsos.191133 (PMC6837178; doi:10.1098/rsos.191133)
Supplement: Data [file rsos191133supp1.zip]

Archive with 17 entries (17 files):
- Figure 9b.opj
- data description.docx
- Figure 1a.opj
- Figure 1b.opj
- Figure 3a.opj
- Figure 3b.opj
- Figure 4a.opj
- Figure 4b.opj
- Figure 5a.opj
- Figure 5b.opj
- Figure 6a.opj
- Figure 6b.opj
- Figure 7a.opj
- Figure 7b.opj
- Figure 8a.opj
- Figure 8b.opj
- Figure 9a.opj
